# Supplementary material for: Effect of vitamin D on endothelial progenitor cells function
Source: PLoS One. 2017 May 17;12(5):e0178057. doi: 10.1371/journal.pone.0178057 (PMC5435351; doi:10.1371/journal.pone.0178057)
Supplement: S1 File — (XLSX) [file pone.0178057.s001.xlsx]

## Sheet: גיליון1
				CFU vit D	CFU base	patient		mtt vit d	mtt base	patient			Tie2 vit D	Tie2 base	patient		VeCadherin vit D	VeCadherin base	patient			O.D		klf 10 expression
				2.9	2.5	1		0.8745	0.484	1			40.85	64.33	1		68.69	69.47	1			con	vit D	con	vit D	patient
				2.4	2.27	2		0.205	0.162	2			91.37	92.91	2		80.9	77.65	2			0.069	0.068	1.09524	1.07937	1
				1.5	0.5	3		0.6365	0.41	3			67.91	61.82	3		51.01	63.8	3			0.068	0.072	1.07937	1.14286	2
				1	0	4		0.5755	0.501	4			71.7	72.11	4		70.08	73.34	4			0.066	0.144	1.04762	2.28571	3
				1	0.5	5		0.1475	0.122	5			71.57	70.35	5		65.68	77.77	5			0.074	0.07	1.1746	1.11111	4
				2	1	6		0.915	1.16	6			64.95	71.61	6		63.86	63.28	6			0.073	0.219	1.15873	3.47619	5
				1.5	0	7		0.475	0.62	7			82.97	86.4	7		57.63	53.04	7			0.161	0.302	0.756579	1.41917	6
				1	0.5	8		0.365	0.18	8			66.41	64.84	8							0.336	0.229	1.57895	1.07613	7
				1	1	9		1.16	0.72	9			80.88	83.89	9							0.1515	0.168	0.711936	0.789474	8
				2.5	0.5	10		0.62	0.36	10												0.1145	0.106	0.538064	0.49812	9
				1	0.5	11		0.49	0.49	11												0.138	0.1145	0.648496	0.538064	10
				1	0.5	12		0.955	0.61	12												0.1365	0.1915	0.641447	0.899906	11
				2	1	13		0.555	0.57	13												0.1145	0.1145	0.71877	0.71877	12
				1	0.5	14		1.563	0.88	14												0.231	0.268	1.45009	1.68236	13
				1	0.5	15		1.3725	0.583	15												0.146	0.2325	0.91651	1.45951	14
				2	0.5	16		0.765	0.64	16												0.2045	0.22	1.28374	1.38104	15
				1	0.5	17		0.095	0.1	17												0.156	0.1375	0.979284	0.863151	16
				2.5	2	18		0.16	0.08	18
								0.925	0.89	19
								1.1	0.55	20
