# Supplementary material for: Effect of vitamin D on endothelial progenitor cells function
Source: PLoS One. 2017 May 17;12(5):e0178057. doi: 10.1371/journal.pone.0178057 (PMC5435351; doi:10.1371/journal.pone.0178057)
Supplement: S2 File — (XLSX) [file pone.0178057.s002.xlsx]

## Sheet: גיליון1
				CFU vit D	CFU base	patient		mtt vit d	mtt base	patient			Tie2 vit D	Tie2 base	patient		VeCadherin vit D	VeCadherin base	patient			O.D		klf 10 expression
				1	2	1		0.109	0.1155	1			96.39	97.95	1		61.24	54.08	1			con	vit D	con	vit D	patient
				2.5	3.5	2		0.0975	0.078	2			83.17	85.94	2		62.55	58.31	2			0.074	0.069	1.1746	1.09524	1
				0.5	0.5	3		0.0855	0.0955	3			50.33	65.15	3		50.21	53.22	3			0.066	0.062	1.04762	0.984127	2
				1	1	4		0.239	0.1985	4			61.13	57.15	4		63.92	64.11	4			0.12	0.2095	0.56391	0.984492	3
				0	0	5		0.485	0.24	5			64.26	71.4	5		55.91	55.54	5			0.1225	0.125	0.575658	0.587406	4
				1.5	0	6		2.36	1.68	6			67.52	70.21	6		68.01	67.21	6			0.19	0.208	1.19272	1.30571	5
				1	1	7		0.435	0.555	7			68.36	68.11	7		59.34	59.38	7			0.184	0.197	1.15505	1.23666	6
				2	1.5	8		0.1345	0.055	8			77.5	79.45	8
				2.7	4.4	9		2.315	0.8355	9
				1	2.4	10		0.375	0.21	10
								0.115	0.095	11
